# Supplementary material for: Analysis of volatile compounds by GCMS reveals their rice cultivars
Source: Sci Rep. 2023 May 17;13:7973. doi: 10.1038/s41598-023-34797-2 (PMC10192344; doi:10.1038/s41598-023-34797-2)
Supplement: Supplementary file 2 — Supplementary Table S3. [file 41598_2023_34797_MOESM2_ESM.xlsx]

## Sheet: Sheet1
					Table S3	Amount of the 22 volatile compounds in the difference rice(area%)
	Hexanal	Heptanal	(Z)-2-Heptanal	Octanal	(E)-2-Octenal	(E)-2-Nonenal	Decanal	(E)-2-Decenal	3-Octen-2-one	Isoshyobunone	2-penty-furan	2-Acetyl-1-pyrroline	1-Heptanol	1-Octen-3-ol	(E)-2-Decen-1-ol	2-butyl-1-Octanol	3,7,11-trimethyl-3-Dodecanol	D-Limonene	2,3,5,8-tetramethyl-Decane	Dodecane	2,6,10,15-tetramethyl-	Heptacosane
ML1	3.18±0.12	0.90±0.08	1.27±0.11	1.11±0.12	0.89±0.04	0.35±0.02	0.59±0.09	1.71±0.10	1.12±0.10	0.64±0.08	0.06±0.02	2.20±0.12	0.78±0.06	3.63±0.13	1.39±0.25	0.21±0.07	0.69±0.06	7.18±0.16	0.76±0.12	5.63±0.03	0.85±0.03	5.27±0.12
ML2	3.28±0.16	0.92±0.06	1.97±0.15	1.03±0.08	1.11±0.17	0.49±0.08	1.76±0.23	1.76±0.25	2.27±0.11	0.69±0.07	0.15±0.03	2.46±0.13	0.88±0.07	2.85±0.63	1.71±0.24	0.17±0.05	1.09±0.12	7.28±0.21	0.50±0.04	6.85±0.09	0.99±0.26	4.99±0.12
AJ1	3.10±0.15	0.78±0.07	1.03±0.06	1.80±0.10	0.47±0.10	0.34±0.14	0.72±0.19	1.73±0.23	1.08±0.12	0.42±0.05	0.08±0.04	2.39±0.23	0.96±0.09	3.02±0.24	1.22±0.32	0.33±0.05	0.68±0.08	7.10±0.23	0.50±0.06	7.02±0.07	1.57±0.26	4.63±0.15
AJ2	3.30±0.19	0.98±0.03	2.51±0.08	1.88±0.37	1.72±0.08	0.45±0.09	1.53±0.12	1.78±0.14	2.47±0.23	0.68±0.09	0.05±0.02	2.73±.21	1.30±0.05	3.52±0.15	1.59±0.26	0.18±0.09	0.98±0.07	7.30±0.16	0.43±0.05	7.52±0.15	0.73±0.23	6.52±0.21
YCZ	3.17±0.25	0.95±0.06	1.32±0.14	1.83±0.25	0.69±0.30	0.52±0.06	1.07±0.23	1.76±0.13	0.99±0.15	0.98±0.06	0.13±0.05	1.79±0.16	1.25±0.08	2.98±0.12	2.09±0.17	0.3±0.09	1.52±0.10	7.17±0.18	0.68±0.06	6.98±0.46	1.66±0.06	4.33±0.19
LFS	2.77±0.35	0.94±0.07	1.03±0.06	1.73±0.22	0.89±0.21	0.36±0.04	1.00±0.06	1.78±0.23	0.92±0.13	0.52±0.08	0.08±0.02	1.82±0.15	0.99±0.06	2.16±0.14	1.41±0.23	0.24±0.06	1.18±0.05	6.77±0.19	0.56±0.07	6.16±0.23	1.12±0.12	3.03±0.17
LL	2.24±0.28	0.72±0.05	1.27±0.05	2.11±0.25	1.69±0.26	0.33±0.06	1.05±0.06	1.74±0.16	0.78±0.06	0.18±0.09	0.01±0.01	1.83±0.09	0.73±0.09	3.22±0.19	2.01±0.15	0.15±0.06	0.95±0.10	6.24±0.23	0.70±0.09	7.22±0.36	0.86±0.07	5.27±0.16
XY	2.17±0.49	0.73±0.08	1.31±0.07	1.77±0.36	0.56±0.09	0.44±0.08	1.70±0.08	1.69±0.17	0.75±0.07	0.55±0.04	0.01±0.01	1.64±0.07	0.71±0.07	3.3±0.17	1.69±0.23	0.30±0.07	1.65±0.11	6.17±0.12	0.77±0.05	7.30±0.23	1.41±0.08	5.31±0.24
CB	3.07±0.16	0.84±0.09	0.67±0.09	1.72±0.28	0.69±0.08	0.49±0.03	0.84±0.06	1.57±0.06	0.67±0.05	0.65±0.06	0.28±0.03	1.68±0.09	0.88±0.03	1.78±0.13	1.40±0.17	0.17±0.03	0.46±0.06	7.01±0.19	0.67±0.08	6.78±0.43	0.87±0.06	0.67±0.13
JSJ	4.54±0.36	0.41±0.06	1.53±0.17	1.2±0.07	0.85±0.06	1.25±0.15	1.16±0.05	0.91±0.07	0.82±0.06	0.46±0.07	0.53±0.06	0.89±0.07	0.52±0.09	1.97±0.16	0.41±0.09	0.31±0.08	1.08±0.07	8.54±0.19	0.53±0.06	3.97±0.56	1.46±0.05	1.54±0.21
ZY	2.72±0.45	0.44±0.09	1.24±0.13	1.73±0.19	1.16±0.04	0.38±0.09	1.70±0.08	1.06±0.08	0.68±0.09	0.28±0.06	0.66±0.07	0.71±0.08	1.27±0.05	1.79±0.10	0.43±0.12	0.23±0.03	0.72±0.06	6.72±0.19	0.24±0.04	4.79±0.23	1.24±0.06	1.25±0.09
XS	3.38±0.46	0.12±0.06	1.18±0.18	0.91±0.09	0.37±0.03	0.72±0.18	1.29±0.17	0.88±0.09	0.71±0.07	0.32±0.04	0.63±0.06	0.49±0.06	0.56±0.09	3.85±0.12	0.71±0.26	0.31±0.05	0.80±0.02	3.38±0.23	0.48±0.03	3.85±0.15	1.29±0.07	1.19±0.11
PJ	3.03±0.29	-	0.52±0.06	0.62±0.36	0.37±0.08	0.77±0.25	0.88±0.05	0.66±0.03	0.36±0.06	0.51±0.06	0.71±0.05	-	0.59±0.05	2.13±0.09	0.41±0.13	0.37±0.07	2.21±0.12	3.03±0.42	0.80±0.06	5.13±0.23	1.71±0.12	0.52±0.09
JL	3.66±0.24	0.41±0.06	1.16±0.08	0.81±0.39	1.01±0.09	0.53±0.23	1.01±0.04	0.68±0.07	0.35±0.03	0.21±0.08	0.41±0.06	0.67±0.07	0.24±0.06	1.01±0.03	0.17±0.03	0.16±0.03	0.18±0.05	7.66±0.29	0.40±0.04	5.19±0.16	1.00±0.06	1.16±0.12
JX	2.57±0.39	-	1.34±0.09	0.90±0.06	0.69±0.11	0.78±0.07	1.57±0.06	1.00±0.03	0.2±0.06	0.48±0.07	0.64±0.05	0.41±0.05	0.56±0.07	1.87±0.06	0.76±0.08	0.36±0.05	0.53±0.06	2.57±0.38	0.65±0.08	6.87±0.18	1.91±0.05	1.35±0.13
HB	3.34±0.34	0.24±0.08	1.68±0.16	1.59±0.23	0.75±0.21	0.36±0.09	1.21±0.07	0.16±0.04	0.89±0.06	0.53±0.09	0.81±0.08	0.45±0.08	1.39±0.13	1.69±0.08	0.79±0.09	0.39±0.09	0.58±0.08	7.34±0.35	0.68±0.03	4.69±0.19	1.72±0.07	1.69±0.16
HN	3.12±0.24	-	1.71±0.17	1.72±0.46	1.68±0.32	0.36±0.08	0.66±0.12	1.48±0.08	1.66±0.09	0.58±0.03	0.60±0.03	0.42±0.09	-	0.75±0.07	0.65±0.08	0.15±0.07	0.17±0.06	7.12±0.31	0.52±0.04	5.75±0.21	0.80±0.06	5.71±0.12
SY	2.07±0.29	-	1.93±0.16	1.99±0.35	0.67±0.21	0.16±0.02	0.51±0.16	0.11±0.05	1.13±0.10	0.17±0.06	0.46±0.04	-	0.76±0.09	3.42±0.10	0.22±0.06	0.13±0.05	0.20±0.05	5.07±0.30	0.10±0.03	5.42±0.13	0.22±0.04	6.93±0.19
HG	2.81±0.34	-	1.79±0.49	1.68±0.63	0.53±0.06	1.22±0.07	0.74±0.08	1.51±0.09	0.50±0.06	0.20±0.03	0.45±0.03	0.37±0.06	1.33±0.08	2.43±0.09	0.62±0.07	0.43±0.04	0.40±0.06	5.81±0.26	0.57±0.06	6.43±0.14	1.20±0.08	1.80±0.18
TG	4.73±0.29	0.42±0.06	1.38±0.13	1.42±0.93	0.89±0.09	0.18±0.06	0.38±0.05	0.79±0.09	1.68±0.04	0.4±0.02	0.42±0.02	1.81±0.13	0.25±0.03	1.38±0.08	0.61±0.09	0.05±0.02	0.48±0.09	8.73±0.37	0.43±0.03	6.38±0.19	0.53±0.03	7.38±0.19
